# Supplementary material for: Myrtus communis L. Essential Oil Exhibits Antiviral Activity against Coronaviruses
Source: Pharmaceuticals (Basel). 2024 Sep 10;17(9):1189. doi: 10.3390/ph17091189 (PMC11435418; doi:10.3390/ph17091189)
Supplement: Supplementary file 1 [file pharmaceuticals-17-01189-s001.zip]

Archive with 1 entries (1 files):
- pharmaceuticals-3154797-supplementary.pdf
